# Supplementary material for: Addition of Prebiotics to the Ketogenic Diet Improves Metabolic Profile but Does Not Affect Seizures in a Rodent Model of Infantile Spasms Syndrome
Source: Nutrients. 2022 May 26;14(11):2210. doi: 10.3390/nu14112210 (PMC9182787; doi:10.3390/nu14112210)
Supplement: Supplementary file 1 [file nutrients-14-02210-s001.zip]

Archive with 1 entries (1 files):
- nutrients-1702438-supplementary.pdf
